# Supplementary material for: PI3Kδ Regulates the Magnitude of CD8+ T Cell Responses after Challenge with Listeria monocytogenes
Source: J Immunol. 2015 Aug 26;195(7):3206–17. doi: 10.4049/jimmunol.1501227 (PMC4574522; doi:10.4049/jimmunol.1501227)
Supplement: Data Supplement [file JI_1501227.zip]

Archive with 2 entries (2 files):
- JI_1501227_Supplemental_Figures_1.pdf
- manifest.xml
